# Supplementary material for: Epidemiology and associated risk factors of giardiasis in a peri-urban setting in New South Wales Australia
Source: Epidemiol Infect. 2018 Sep 28;147:e15. doi: 10.1017/S0950268818002637 (PMC6520257; doi:10.1017/S0950268818002637)
Supplement: Supplementary file 1 [file S0950268818002637sup001.zip]

Archive with 4 entries (3 files):
- S0950268818002637sup001/Giardiasis_MASTER _questionnaire_CASE.odt
- S0950268818002637sup001/Giardiasis_MASTER _questionnaire_CONTROL.odt
- S0950268818002637sup001/S0950268818002637sup001.docx
- S0950268818002637sup001/
