# Supplementary material for: Epidemiology and associated risk factors of giardiasis in a peri-urban setting in New South Wales Australia
Source: Epidemiol Infect. 2018 Sep 28;147:e15. doi: 10.1017/S0950268818002637 (PMC6520257; doi:10.1017/S0950268818002637)
Supplement: Supplementary file 1 [file S0950268818002637sup001.zip › S0950268818002637sup001/Giardiasis_MASTER _questionnaire_CASE.odt]

Epidemiology and Infection
Epidemiology and associated risk factors of giardiasis in a peri-urban setting in New South Wales Australia
P. ZAJACZKOWSKI, S. MAZUMDAR, S. CONATY, J. T. ELLIS, S. M. FLETCHER-LARTEY
Supplementary Material: Giardiasis Case-Control Study – Case Questionnaire

Intro: I am >Your Name <, calling from the Public Health Unit, Liverpool. The SWSLHD Public Health Unit is responsible for the investigation and follow-up of cases of giardiasis. Giardiasis is notified to the Public Health Unit by laboratories under the Public Health Act. The Public Health Unit is currently conducting a special project looking into risk factors for developing giardiasis and we have included some questions about possible sources through which people can be exposed. We would like to invite you to participate in a survey. The information you provide will help us to better understand how people become infected with Giardia and identify areas where people may be more at risk for infection so we can make develop strategies to prevent its spread. The information you provide will be treated confidentially and any reports we produce will not include your name or identify you in any way. If you decide not to answer the questions you will not have to provide a reason as to why you don’t. This will not affect you or any present or future treatment/ services provided to you by the Public Health Unit or the health services. You are also free to withdraw your consent and discontinue the interview at any stage. The questionnaire will take approximately 15 minutes to complete. If you’re happy to answer the questions, I would like to proceed with the survey questions. ☐ Verbal Consent 	 	☐ Parental Consent provided for child <17yrs  	    	☐ Declined GIARDIASIS CASE CONTROL STUDY- CASE QUESTIONNAIRE
Intro: I am >Your Name <, calling from the Public Health Unit, Liverpool. The SWSLHD Public Health Unit is responsible for the investigation and follow-up of cases of giardiasis. Giardiasis is notified to the Public Health Unit by laboratories under the Public Health Act. The Public Health Unit is currently conducting a special project looking into risk factors for developing giardiasis and we have included some questions about possible sources through which people can be exposed. We would like to invite you to participate in a survey. The information you provide will help us to better understand how people become infected with Giardia and identify areas where people may be more at risk for infection so we can make develop strategies to prevent its spread. The information you provide will be treated confidentially and any reports we produce will not include your name or identify you in any way. If you decide not to answer the questions you will not have to provide a reason as to why you don’t. This will not affect you or any present or future treatment/ services provided to you by the Public Health Unit or the health services. You are also free to withdraw your consent and discontinue the interview at any stage. The questionnaire will take approximately 15 minutes to complete. If you’re happy to answer the questions, I would like to proceed with the survey questions. 
☐ Verbal Consent 	 	☐ Parental Consent provided for child <17yrs  	    	☐ Declined 


SECTION A. CLINICAL INFORMATION
The questions in this section relate to your diagnosis and experience with giardiasis.

 Approximately when were you/ your child diagnosed with giardiasis (remind of date if can’t remember)


What symptoms did you/ your child have? (Select all that apply)
Symptoms  (Tick all that apply)
Select 
Symptoms continued  (Tick all that apply)
Select 
No or Non-specific Symptoms (Go to Q. 4)

Bloating

Foul-smelling stools

Constipation

Dehydration

Diarrhoea or loose stools

Flatulence or passing wind

Myalgia or Muscle pain

Weakness, excessive tiredness

headache

Nausea 

Weight loss

Concentration problems

Abdominal cramps

Other symptoms (specify)


What date did your/ your child’s first symptom(s) appear?  


Did you/ your child receive any treatment for your symptoms/ diagnosis?
Yes
No
No, not treated 


Treated by GP


Treated in hospital and sent home same day


Treated in hospital and admitted


Over the counter medicine/ home remedies / alternative treatment


During the three months prior to your illness, have you/ your child had any illness or did you/ your child undergo any treatment that has compromised your immunity? (E.g. Cancers, Chemotherapy, HIV etc).
Yes  ☐ 				No  ☐ 				Don’t know/ Refuse to answer  ☐

SECTION B. EXPOSURE INFORMATION
The questions in this section relate to activities you/ your child may have been involved in during the three month period before this illness/ diagnosis. 

During the three month before you/ your child were diagnosed with giardiasis, did you engaged in the following (high risk) occupation(s)?
Yes
No
Aged Care Worker


Child Care/ Family Dare Care Worker (for child: attended child care)


Food Handler (Chef, Cook, Waiter, Restaurant Cleaner)


Health Care Worker


Nursing Mother (or nurses child that’s not potty trained)


Farm animal handler/ Veterinarian


Other High Risk Occupation (Specify)
 

No High Risk Occupation/ Don’t Know


6b. If any high risk occupation selected at Q 6, indicate the last date when you/ your child was there. 
Date ___/____/____

During the period of interest, did you/ your child travel outside of NSW and within Australia?
Yes  ☐ 				No  ☐ 			Don’t know/ Refuse to answer  ☐

7b. If yes, indicate places visited (State/Territory). __________________________________________________________

During the period of interest, did you/ your child travel overseas and outside Australia?
 Yes  ☐ 				No  ☐ 			Don’t know/ Refuse to answer  ☐	

8b. If yes, please state country visited.
__________________________________________________________

8c. Did you visit your country of birth or your parent’s country of birth?
__________________________________________________________


During the period of interest, did you/ your child go on a camping or caravanning trip?
Yes  ☐ 				No  ☐ 			Don’t know/ Refuse to answer  ☐	

9b. If yes, where to?
__________________________________________________________

 Indicate if any of the following related to you/ your child in the three months before the diagnosis. . If you wish not to answer any question, please select NR for ‘No response’
Household Information
Yes
No
NR
Member(s) of household diagnosed with gastrointestinal illness? (If yes, how many?) 


Member of household  diagnosed with giardiasis


Household members attend Child Care regularly


Water Information


Drank unfiltered or non-boiled tap water 


Drank filtered tap water 


Swimming in any type of swimming pool (chlorinated, salt-water and fresh-non-chlorinated water)


Swimming in rivers, lakes or lagoons, ponds 


Swimming in the ocean


Sydney Water connect to your home


Roof-harvested rain water to your home


Bore water or shallow well used in your home


Tank water used in your home


Storage of water in jars, bottles, cisterns at home.


Sanitation and Hygiene


Always wash hands before eating?


Always wash hands after playing with animals?


Biting of finger nails sometimes?


Changed nappies of child/children sometimes?


Walk bare footed outdoors sometimes?


Engaged in any sexual activity with contact with faeces?


Onsite septic system at home


Outdoor latrine on premises


Applied recycled waste water at home/ work


Applied sewage/waste water or bio-solids to kitchen garden/ farm


Animal Related


Own domestic pets (dogs, cats, lizards, pigs, mice etc (indicate which)


Contact with farm / domestic animals (If  yes, indicate which)


Visited farm, zoo, wildlife park (if yes, where?)


Wildlife in close proximity to house (kangaroos, possums, etc)


Food Related


Consumed unwashed fruits


Consumed unwashed vegetables 


Grow own veggies and fruits


Consumed fish caught from local river / pond?.


Daily consumer of green salad/lettuce


Daily consumer of sushi, other raw seafood dishes (E.g. Sashimi, Kokoda, Oka and ceviche)


Other exposure (specify)
 


SECTION C. BACKGROUND INFORMATION
The following questions are about the person who was diagnosed with giardiasis. 

Case sex: 	
Male  ☐ 			Female  ☐

Residential Address (Unit / Street Address, City/ Suburb, Postcode) 


What was the person’s age at their last birthday? 


What is the language mainly spoken at home? 


In which Country were you/ your child born?  


What is you/ your child’s occupation /profession/ main type of job you do? 


Do you/ your child identify as being of Aboriginal or Torres Strait Islander origin?
Select One
Not Aboriginal And Torres Strait Islander

Aboriginal but not Torres Strait Islander

Torres Strait Islander but not Aboriginal

Both Aboriginal And Torres Strait Islander

Not Stated


How many persons in the following age groups live in your household?  (Indicate the number for all that apply)
No of people in each selected age group
Under 5 years old   

5-9 years 

10-14 years  

15-19 years 

20-44 years 

45-64 years 

65 and older 


What is the highest level of education you have achieved? (If the case under 12 years old, this info should be provided for the person answering the survey/ head of household).

Had no formal education

Primary or elementary school (Year K-6 or equivalent)

Secondary school (Year 7-12 or equivalent)

Vocational (e.g. TAFE or skills training)

University 

Other form of education (specify) 

END OF SURVEY
This report requires two controls (that is, people who haven’t had giardiasis in the past three months). If possible, can you recommend two friends who live in your local council area (such as Bankstown, Camden, Campbelltown, Fairfield, Liverpool, Wingecaribbe, Wollondilly) but are not residents on your street? You can provide their number or pass on my number to them; 02 8778 0855.The South Western Sydney Local Health District Public Health Unit would like to thank you for taking the time to complete this survey. We may need to contact you if we have any further questions. If you are happy to be contacted with any further questions, please provide your most appropriate contact details below.Name: 		___________________________________Contact email:	____________________________ Contact phone: ________________________Are you happy to be contacted if we are doing other surveys in the future? (If yes, record this information in the study data tracking spreadsheet) and NOT on this form.
This report requires two controls (that is, people who haven’t had giardiasis in the past three months). If possible, can you recommend two friends who live in your local council area (such as Bankstown, Camden, Campbelltown, Fairfield, Liverpool, Wingecaribbe, Wollondilly) but are not residents on your street? You can provide their number or pass on my number to them; 02 8778 0855.
The South Western Sydney Local Health District Public Health Unit would like to thank you for taking the time to complete this survey. We may need to contact you if we have any further questions. If you are happy to be contacted with any further questions, please provide your most appropriate contact details below.
Name: 		___________________________________
Contact email:	____________________________ Contact phone: ________________________
Are you happy to be contacted if we are doing other surveys in the future? (If yes, record this information in the study data tracking spreadsheet) and NOT on this form.
